# Supplementary material for: Novel Tetracyclic Azaphenothiazines with the Quinoline Ring as New Anticancer and Antibacterial Derivatives of Chlorpromazine
Source: Int J Mol Sci. 2024 Apr 9;25(8):4148. doi: 10.3390/ijms25084148 (PMC11050599; doi:10.3390/ijms25084148)
Supplement: Supplementary file 1 [file ijms-25-04148-s001.zip]

Archive with 1 entries (1 files):
- ijms-2927679-supplementary.pdf
